# Supplementary material for: Deep Learning Approach for Differentiating Etiologies of Pediatric Retinal Hemorrhages: A Multicenter Study
Source: Int J Mol Sci. 2023 Oct 12;24(20):15105. doi: 10.3390/ijms242015105 (PMC10606803; doi:10.3390/ijms242015105)
Supplement: Supplementary file 1 [file ijms-24-15105-s001.zip]

Archive with 1 entries (1 files):
- ijms-2603011-supplementary.pdf
